# Supplementary material for: Transcriptional regulatory networks controlling taste and aroma quality of apricot (Prunus armeniaca L.) fruit during ripening
Source: BMC Genomics. 2019 Jan 15;20:45. doi: 10.1186/s12864-019-5424-8 (PMC6332858; doi:10.1186/s12864-019-5424-8)
Supplement: Supplementary file 1 — Throughput and quality of apricot RNA-Seq data. (XLSX 10 kb) [file 12864_2019_5424_MOESM1_ESM.xlsx]

## Sheet: Sheet1
Table S1 Throughput and quality of apricot RNA-Seq data
Samples	Total Raw Reads	Total Clean Reads	Total Clean Nucleotides(nt)	Q20 percentage	N percentage	GC percentage
S1-A	30736648	25672996	2319569640	0.9734	0	0.4719
S1-B	28158084	25871124	2328401160	0.9734	0	0.4747
S1-C	29209594	26438120	2379430800	0.9752	0	0.4808
S2-A	28194820	25695928	2312633520	0.973	0	0.4731
S2-B	28278732	25795144	2321562960	0.9734	0	0.4784
S2-C	28218312	25689052	2312014680	0.9736	0	0.4763
S3-A	29586364	26893318	2420398620	0.9751	0	0.49
S3-B	29815636	27453262	2470793580	0.9759	0	0.4792
S3-C	28983696	26328312	2369548080	0.9729	0	0.4723
