# Supplementary material for: Transcriptional regulatory networks controlling taste and aroma quality of apricot (Prunus armeniaca L.) fruit during ripening
Source: BMC Genomics. 2019 Jan 15;20:45. doi: 10.1186/s12864-019-5424-8 (PMC6332858; doi:10.1186/s12864-019-5424-8)
Supplement: Supplementary file 3 — Statistics of assembly quality. (XLSX 10 kb) [file 12864_2019_5424_MOESM3_ESM.xlsx]

## Sheet: Sheet1
Additional File 3 Statistics of assembly quality
	Sample	Total Number	Total Length(nt)	Mean Length(nt)	N50	Total Consensus Sequences	Distinct Clusters	Distinct Singletons
Contig	Prunus_armeniaca	56128	29564503	527	1254	-	-	-
Unigene	Prunus_armeniaca	37430	31421773	839	1445	37430	8301	29129
* Total Consensus Sequences represents the all assembled unigenes; Distinct Clusters represents the cluster unigenes; The same cluster contains some high similar (more than 70%) unigenes, and these unigenes may come from same gene or homologous gene; Distinct Singletons represents this unigene come from a single gene.
The length of sequences assmblied is a criterion for assembly success. We calculate the distribution of length of Contigsand Unigenes.
