# Supplementary material for: Transcriptional regulatory networks controlling taste and aroma quality of apricot (Prunus armeniaca L.) fruit during ripening
Source: BMC Genomics. 2019 Jan 15;20:45. doi: 10.1186/s12864-019-5424-8 (PMC6332858; doi:10.1186/s12864-019-5424-8)
Supplement: Supplementary file 6 — Expression annotation and functional annotation of unigenes shown in Fig. 5. (XLSX 20 kb) [file 12864_2019_5424_MOESM6_ESM.xlsx]

## Sheet: Sheet1
Additional File 6 – Expression annotation and functional annotation of Unigenes shown in Figure 5.
UnigeneID	geneLength	FPKM_50DAF	FPKM_73DAF	FPKM_91DAF	Nr-ID	Nr-Score	Nr-Evalue	Nr-annotation	Swissprot-ID	Swissprot-Score	Swissprot-Evalue	Swissprot-annotation	KO_id	EC_id	KEGG-Evalue	KEGG-Score	ko_definition
CL3199.Contig3_Prunus_armeniaca	2906	130.72	268.51	341.76	gi|408362899|gb|AFU56881.1|	1454.5	0	sucrose synthase [Malus x domestica]	sp|Q9M111|SUS3_ARATH	1389	0	Sucrose synthase 3 OS=Arabidopsis thaliana GN=SUS3 PE=1 SV=1	K00695	[EC:2.4.1.13]	0	1392	sucrose synthase 2-like; K00695 sucrose synthase [EC:2.4.1.13]
Unigene4575_Prunus_armeniaca	1462	30.22	385.93	858.95	gi|462400180|gb|EMJ05848.1|	740	0	hypothetical protein PRUPE_ppa001535mg [Prunus persica] >gi|462400181|gb|EMJ05849.1| hypothetical protein PRUPE_ppa001535mg [Prunus persica]	sp|P13708|SUSY_SOYBN	624	4e-179	Sucrose synthase OS=Glycine max GN=SS PE=1 SV=2	K00695	[EC:2.4.1.13]	1e-178	624	SS, N-100; sucrose synthase (EC:2.4.1.13); K00695 sucrose synthase [EC:2.4.1.13]
Unigene4576_Prunus_armeniaca	1566	49.03	510.62	1594.15	gi|462400180|gb|EMJ05848.1|	905.2	0	hypothetical protein PRUPE_ppa001535mg [Prunus persica] >gi|462400181|gb|EMJ05849.1| hypothetical protein PRUPE_ppa001535mg [Prunus persica]	sp|P13708|SUSY_SOYBN	823	0	Sucrose synthase OS=Glycine max GN=SS PE=1 SV=2	K00695	[EC:2.4.1.13]	0	823	SS, N-100; sucrose synthase (EC:2.4.1.13); K00695 sucrose synthase [EC:2.4.1.13]
Unigene14842_Prunus_armeniaca	3338	0.05	9.26	18.04	gi|157313314|gb|ABV32550.1|	2100.5	0	sucrose phosphate synthase protein 2 [Prunus persica]	sp|O22060|SPSA1_CITUN	1652	0	Probable sucrose-phosphate synthase 1 OS=Citrus unshiu GN=SPS1 PE=2 SV=1	K00696	[EC:2.4.1.14]	0	1692	probable sucrose-phosphate synthase 1-like; K00696 sucrose-phosphate synthase [EC:2.4.1.14]
Unigene15524_Prunus_armeniaca	2005	9.24	18.22	45.66	gi|462407691|gb|EMJ13025.1|	975.3	0	hypothetical protein PRUPE_ppa004471mg [Prunus persica]	sp|Q9LPS1|HXK3_ARATH	687	0	Hexokinase-3 OS=Arabidopsis thaliana GN=At1g50460 PE=1 SV=1	K00844	[EC:2.7.1.1]	0	810	hexokinase-3-like; K00844 hexokinase [EC:2.7.1.1]
CL1324.Contig2_Prunus_armeniaca	2451	36.05	84.69	226.8	gi|462399403|gb|EMJ05071.1|	978	0	hypothetical protein PRUPE_ppa004637mg [Prunus persica]	sp|Q9SEK3|HXK1_SPIOL	810	0	Hexokinase-1 OS=Spinacia oleracea GN=HXK1 PE=2 SV=1	K00844	[EC:2.7.1.1]	0	871	hexokinase-1-like; K00844 hexokinase [EC:2.7.1.1]
Unigene13573_Prunus_armeniaca	1809	11.5	9.69	5.15	gi|462411675|gb|EMJ16724.1|	738.4	0	hypothetical protein PRUPE_ppa007069mg [Prunus persica]	sp|Q9M1B9|SCRK4_ARATH	422	3e-118	Probable fructokinase-4 OS=Arabidopsis thaliana GN=At3g59480 PE=2 SV=1	K00847	[EC:2.7.1.4]	1e-174	611	probable fructokinase-2-like; K00847 fructokinase [EC:2.7.1.4]
Unigene23027_Prunus_armeniaca	1741	17.16	8.48	6.06	gi|462400698|gb|EMJ06255.1|	1013.1	0	hypothetical protein PRUPE_ppa004431mg [Prunus persica]	sp|Q42896|SCRK2_SOLLC	197	2e-50	Fructokinase-2 OS=Solanum lycopersicum GN=FRK2 PE=2 SV=2	K00847	[EC:2.7.1.4]	3e-50	197	pfkB-type carbohydrate kinase family protein; K00847 fructokinase [EC:2.7.1.4]
CL3199.Contig1_Prunus_armeniaca	748	2.88	0	0	gi|462422171|gb|EMJ26434.1|	498	6e-140	hypothetical protein PRUPE_ppa001845mg [Prunus persica]	sp|Q00917|SUS2_ARATH	416	6e-117	Sucrose synthase 2 OS=Arabidopsis thaliana GN=SUS2 PE=2 SV=3	K00695	[EC:2.4.1.13]	5e-123	438	sucrose synthase 2-like; K00695 sucrose synthase [EC:2.4.1.13]
Unigene10376_Prunus_armeniaca	841	8.40667	1.54	0.976667	gi|462399637|gb|EMJ05305.1|	409.1	4e-113	hypothetical protein PRUPE_ppa004218mg [Prunus persica]	sp|P26792|INV1_DAUCA	360	4e-100	Beta-fructofuranosidase, insoluble isoenzyme 1 OS=Daucus carota GN=INV1 PE=1 SV=1	K01193	[EC:3.2.1.26]	9e-100	361	beta-fructofuranosidase, insoluble isoenzyme 1-like; K01193 beta-fructofuranosidase [EC:3.2.1.26]
Unigene11176_Prunus_armeniaca	3273	23.8067	12.7433	3.94	gi|462395093|gb|EMJ00892.1|	2003.8	0	hypothetical protein PRUPE_ppa000716mg [Prunus persica]	sp|F4JLK2|SPSA4_ARATH	1537	0	Probable sucrose-phosphate synthase 4 OS=Arabidopsis thaliana GN=SPS4 PE=1 SV=1	K00696	[EC:2.4.1.14]	0	1668	sucrose-phosphate synthase 1; K00696 sucrose-phosphate synthase [EC:2.4.1.14]
Unigene13288_Prunus_armeniaca	1973	10.75	1.61667	0.133333	gi|462419856|gb|EMJ24119.1|	1104.3	0	hypothetical protein PRUPE_ppa003690mg [Prunus persica]	sp|Q42896|SCRK2_SOLLC	182	8e-46	Fructokinase-2 OS=Solanum lycopersicum GN=FRK2 PE=2 SV=2	K00847	[EC:2.7.1.4]	1e-44	179	pfkB-type carbohydrate kinase family protein; K00847 fructokinase [EC:2.7.1.4]
Unigene15845_Prunus_armeniaca	1303	3.67	0.256667	0.323333	gi|462406049|gb|EMJ11513.1|	904.4	0	hypothetical protein PRUPE_ppa002334mg [Prunus persica]	sp|P29001|INVA_VIGRR	727	0	Acid beta-fructofuranosidase OS=Vigna radiata var. radiata GN=INVA PE=1 SV=1	K01193	[EC:3.2.1.26]	0	725	acid beta-fructofuranosidase-like; K01193 beta-fructofuranosidase [EC:3.2.1.26]
Unigene6871_Prunus_armeniaca	1143	6.24	0.99	0.56	gi|462399637|gb|EMJ05305.1|	665.2	0	hypothetical protein PRUPE_ppa004218mg [Prunus persica]	sp|P26792|INV1_DAUCA	485	2e-137	Beta-fructofuranosidase, insoluble isoenzyme 1 OS=Daucus carota GN=INV1 PE=1 SV=1	K01193	[EC:3.2.1.26]	2e-138	490	beta-fructofuranosidase, insoluble isoenzyme 1-like; K01193 beta-fructofuranosidase [EC:3.2.1.26]
Unigene21441_Prunus_armeniaca	1760	16.4267	41.2933	58.0667	gi|462419184|gb|EMJ23447.1|	813.5	0	hypothetical protein PRUPE_ppa004715mg [Prunus persica]	sp|Q6Q8A5|HXK2_TOBAC	641	0	Hexokinase-2, chloroplastic OS=Nicotiana tabacum GN=HXK2 PE=2 SV=1	K00844	[EC:2.7.1.1]	0	688	hexokinase-2, chloroplastic-like; K00844 hexokinase [EC:2.7.1.1]
Unigene21442_Prunus_armeniaca	595	9.82667	26.59	31.6167	gi|462419184|gb|EMJ23447.1|	147.1	1e-34	hypothetical protein PRUPE_ppa004715mg [Prunus persica]	sp|Q6Q8A5|HXK2_TOBAC	137	4e-33	Hexokinase-2, chloroplastic OS=Nicotiana tabacum GN=HXK2 PE=2 SV=1	K00844	[EC:2.7.1.1]	6e-32	135	hexokinase-2, chloroplastic-like; K00844 hexokinase [EC:2.7.1.1]
Unigene24036_Prunus_armeniaca	431	8.39	1.00667	0.606667	gi|462406049|gb|EMJ11513.1|	273.5	7e-73	hypothetical protein PRUPE_ppa002334mg [Prunus persica]	sp|Q43857|INVA_VICFA	174	2e-44	Acid beta-fructofuranosidase OS=Vicia faba GN=VCINV PE=2 SV=1	K01193	[EC:3.2.1.26]	1e-45	179	acid beta-fructofuranosidase-like; K01193 beta-fructofuranosidase [EC:3.2.1.26]
Unigene17189_Prunus_armeniaca	643	5.35	17.31	7.34	gi|462396578|gb|EMJ02377.1|	196.4	2e-49	hypothetical protein PRUPE_ppa003382mg [Prunus persica]	sp|Q40545|KPYA_TOBAC	105	3e-23	Pyruvate kinase isozyme A, chloroplastic OS=Nicotiana tabacum PE=2 SV=1	K00873	[EC:2.7.1.40]	1e-41	167	pyruvate kinase isozyme A, chloroplastic-like; K00873 pyruvate kinase [EC:2.7.1.40]
Unigene17190_Prunus_armeniaca	1733	4.33	21.17	11.28	gi|462396578|gb|EMJ02377.1|	937.2	0	hypothetical protein PRUPE_ppa003382mg [Prunus persica]	sp|Q43117|KPYA_RICCO	528	4e-150	Pyruvate kinase isozyme A, chloroplastic OS=Ricinus communis PE=1 SV=1	K00873	[EC:2.7.1.40]	0	693	pyruvate kinase isozyme A, chloroplastic-like; K00873 pyruvate kinase [EC:2.7.1.40]
CL394.Contig1_Prunus_armeniaca	836	16.55	110.37	63.42	gi|462400613|gb|EMJ06170.1|	583.9	1e-165	hypothetical protein PRUPE_ppa002424mg [Prunus persica]	sp|Q9T074|PCKA_ARATH	563	3e-161	Phosphoenolpyruvate carboxykinase [ATP] OS=Arabidopsis thaliana GN=PCKA PE=1 SV=1	K01610	[EC:4.1.1.49]	8e-162	567	phosphoenolpyruvate carboxykinase [ATP]-like; K01610 phosphoenolpyruvate carboxykinase (ATP) [EC:4.1.1.49]
Unigene14420_Prunus_armeniaca	795	18.29	108.14	156	gi|462400613|gb|EMJ06170.1|	439.5	2e-122	hypothetical protein PRUPE_ppa002424mg [Prunus persica]	sp|Q9T074|PCKA_ARATH	275	2e-74	Phosphoenolpyruvate carboxykinase [ATP] OS=Arabidopsis thaliana GN=PCKA PE=1 SV=1	K01610	[EC:4.1.1.49]	3e-90	329	phosphoenolpyruvate carboxykinase [ATP]-like; K01610 phosphoenolpyruvate carboxykinase (ATP) [EC:4.1.1.49]
Unigene14419_Prunus_armeniaca	533	15.26	90.9	96.73	gi|462400613|gb|EMJ06170.1|	365.2	3e-100	hypothetical protein PRUPE_ppa002424mg [Prunus persica]	sp|Q9T074|PCKA_ARATH	318	1e-87	Phosphoenolpyruvate carboxykinase [ATP] OS=Arabidopsis thaliana GN=PCKA PE=1 SV=1	K01610	[EC:4.1.1.49]	2e-90	329	phosphoenolpyruvate carboxykinase [ATP]-like; K01610 phosphoenolpyruvate carboxykinase (ATP) [EC:4.1.1.49]
Unigene19126_Prunus_armeniaca	2322	26.91	62.17	84.9	gi|462409547|gb|EMJ14881.1|	1385.9	0	hypothetical protein PRUPE_ppa000910mg [Prunus persica]	sp|Q02909|CAPP1_SOYBN	1259	0	Phosphoenolpyruvate carboxylase, housekeeping isozyme OS=Glycine max GN=PPC16 PE=2 SV=1	K01595	[EC:4.1.1.31]	0	1278	GPEPC; PEP carboxylase; K01595 phosphoenolpyruvate carboxylase [EC:4.1.1.31]
Unigene17951_Prunus_armeniaca	1882	6.11	5.54	0.84	gi|462422309|gb|EMJ26572.1|	1238	0	hypothetical protein PRUPE_ppa000806mg [Prunus persica]	sp|Q8GVE8|CAPP4_ARATH	1042	0	Phosphoenolpyruvate carboxylase 4 OS=Arabidopsis thaliana GN=PPC4 PE=2 SV=1	K01595	[EC:4.1.1.31]	0	1093	phosphoenolpyruvate carboxylase 4-like; K01595 phosphoenolpyruvate carboxylase [EC:4.1.1.31]
CL2939.Contig3_Prunus_armeniaca	2439	94	199.68	471.08	gi|462413134|gb|EMJ18183.1|	1272.7	0	hypothetical protein PRUPE_ppa002714mg [Prunus persica]	sp|Q9CA83|MAOP4_ARATH	1017	0	NADP-dependent malic enzyme 4, chloroplastic OS=Arabidopsis thaliana GN=NADP-ME4 PE=1 SV=1	K00029	[EC:1.1.1.40]	0	1062	NADP-dependent malic enzyme, chloroplastic-like; K00029 malate dehydrogenase (oxaloacetate-decarboxylating)(NADP+) [EC:1.1.1.40]
CL2939.Contig4_Prunus_armeniaca	773	41.77	17.21	23.85	gi|462413134|gb|EMJ18183.1|	197.2	2e-49	hypothetical protein PRUPE_ppa002714mg [Prunus persica]	sp|Q9CA83|MAOP4_ARATH	71.6	5e-13	NADP-dependent malic enzyme 4, chloroplastic OS=Arabidopsis thaliana GN=NADP-ME4 PE=1 SV=1	K00029	[EC:1.1.1.40]	4e-21	99.8	NADP-dependent malic enzyme, chloroplastic-like; K00029 malate dehydrogenase (oxaloacetate-decarboxylating)(NADP+) [EC:1.1.1.40]
CL2939.Contig2_Prunus_armeniaca	1963	311.41	2532.73	798.6	gi|462399748|gb|EMJ05416.1|	1161.4	0	hypothetical protein PRUPE_ppa003142mg [Prunus persica]	sp|P34105|MAOX_POPTR	1020	0	NADP-dependent malic enzyme OS=Populus trichocarpa PE=2 SV=3	K00029	[EC:1.1.1.40]	0	1022	NADP-ME; malate dehydrogenase (NADP+); K00029 malate dehydrogenase (oxaloacetate-decarboxylating)(NADP+) [EC:1.1.1.40]
CL2939.Contig1_Prunus_armeniaca	299	1.83	1.32	1.5	gi|462418998|gb|EMJ23261.1|	202.6	1e-51	hypothetical protein PRUPE_ppa003210mg [Prunus persica]	sp|Q9LYG3|MAOP2_ARATH	191	1e-49	NADP-dependent malic enzyme 2 OS=Arabidopsis thaliana GN=NADP-ME2 PE=1 SV=1	K00029	[EC:1.1.1.40]	3e-50	194	NADP-dependent malic enzyme-like; K00029 malate dehydrogenase (oxaloacetate-decarboxylating)(NADP+) [EC:1.1.1.40]
CL2072.Contig3_Prunus_armeniaca	2263	52.42	432.693	546.877	gi|462399633|gb|EMJ05301.1|	1024.6	0	hypothetical protein PRUPE_ppa004145mg [Prunus persica]	sp|Q42806|KPYC_SOYBN	377	1e-104	Pyruvate kinase, cytosolic isozyme OS=Glycine max PE=2 SV=1	K00873	[EC:2.7.1.40]	0	961	pyruvate kinase (EC:2.7.1.40); K00873 pyruvate kinase [EC:2.7.1.40]
Unigene15251_Prunus_armeniaca	2347	24.65	53.8267	46.7667	gi|462419228|gb|EMJ23491.1|	1139.8	0	hypothetical protein PRUPE_ppa003316mg [Prunus persica]	sp|Q43117|KPYA_RICCO	939	0	Pyruvate kinase isozyme A, chloroplastic OS=Ricinus communis PE=1 SV=1	K00873	[EC:2.7.1.40]	0	946	pyruvate kinase (EC:2.7.1.40); K00873 pyruvate kinase [EC:2.7.1.40]
Unigene22123_Prunus_armeniaca	2219	84.1333	619.303	1137.89	gi|462403059|gb|EMJ08616.1|	969.9	0	hypothetical protein PRUPE_ppa004703mg [Prunus persica]	sp|Q42954|KPYC_TOBAC	884	0	Pyruvate kinase, cytosolic isozyme OS=Nicotiana tabacum PE=2 SV=1	K00873	[EC:2.7.1.40]	0	903	pyruvate kinase, cytosolic isozyme-like; K00873 pyruvate kinase [EC:2.7.1.40]
Unigene22129_Prunus_armeniaca	1583	316.507	601.403	766.583	gi|462424407|gb|EMJ28670.1|	651	0	hypothetical protein PRUPE_ppa008435mg [Prunus persica]	sp|O48905|MDHC_MEDSA	615	2e-176	Malate dehydrogenase, cytoplasmic OS=Medicago sativa GN=CMDH PE=2 SV=1	K00025	[EC:1.1.1.37]	0	635	malate dehydrogenase (EC:1.1.1.37); K00025 malate dehydrogenase [EC:1.1.1.37]
Unigene22178_Prunus_armeniaca	1449	131.553	266.517	342.003	gi|462409675|gb|EMJ15009.1|	654.1	0	hypothetical protein PRUPE_ppa008270mg [Prunus persica]	sp|P83373|MDHM_FRAAN	594	5e-170	Malate dehydrogenase, mitochondrial OS=Fragaria ananassa GN=MMDHI PE=1 SV=1	K00026	[EC:1.1.1.37]	7e-163	572	malate dehydrogenase, mitochondrial-like; K00026 malate dehydrogenase [EC:1.1.1.37]
Unigene22374_Prunus_armeniaca	1821	34.6633	66.9833	84.6567	gi|462404918|gb|EMJ10382.1|	791.6	0	hypothetical protein PRUPE_ppa006378mg [Prunus persica]	sp|Q9SN86|MDHP_ARATH	577	6e-165	Malate dehydrogenase, chloroplastic OS=Arabidopsis thaliana GN=At3g47520 PE=1 SV=1	K00026	[EC:1.1.1.37]	0	667	malate dehydrogenase (EC:1.1.1.37); K00026 malate dehydrogenase [EC:1.1.1.37]
