# Supplementary material for: Transcriptional regulatory networks controlling taste and aroma quality of apricot (Prunus armeniaca L.) fruit during ripening
Source: BMC Genomics. 2019 Jan 15;20:45. doi: 10.1186/s12864-019-5424-8 (PMC6332858; doi:10.1186/s12864-019-5424-8)
Supplement: Supplementary file 7 — Expression annotation and functional annotation of unigenes shown in Fig. 6. (XLSX 18 kb) [file 12864_2019_5424_MOESM7_ESM.xlsx]

## Sheet: Sheet1
Additional File 7 – Expression annotation and functional annotation of Unigenes shown in Figure 6.
UnigeneID	geneLength	FPKM_50DAF	FPKM_73DAF	FPKM_91DAF	Nr-ID	Nr-Score	Nr-Evalue	Nr-annotation	Swissprot-ID	Swissprot-Score	Swissprot-Evalue	Swissprot-annotation	KO_id	EC_id	KEGG-Evalue	KEGG-Score	ko_definition
Unigene6377_Prunus_armeniaca	671	20.86	40.65	16.24	gi|462422080|gb|EMJ26343.1|	261.2	1e-68	hypothetical protein PRUPE_ppa002446mg [Prunus persica]	sp|O78328|DXS_CAPAN	239	1e-63	Probable 1-deoxy-D-xylulose-5-phosphate synthase, chloroplastic OS=Capsicum annuum GN=TKT2 PE=2 SV=1	K01662	[EC:2.2.1.7]	7e-64	241	1-deoxy-D-xylulose 5-phosphate synthase; K01662 1-deoxy-D-xylulose-5-phosphate synthase [EC:2.2.1.7]
Unigene15256_Prunus_armeniaca	1996	24.84	38.58	96.52	gi|399514684|gb|AFP43697.1|	889.8	0	1-deoxy-D-xylulose-5-phosphate reductoisomerase [Eriobotrya japonica]	sp|Q9XFS9|DXR_ARATH	810	0	1-deoxy-D-xylulose 5-phosphate reductoisomerase, chloroplastic OS=Arabidopsis thaliana GN=DXR PE=2 SV=2	K00099	[EC:1.1.1.267]	0	845	1-deoxy-D-xylulose-5-phosphate reductoisomerase (EC:1.1.1.267); K00099 1-deoxy-D-xylulose-5-phosphate reductoisomerase [EC:1.1.1.267]
CL1008.Contig1_Prunus_armeniaca	1325	92.37	53.84	37.67	gi|462401283|gb|EMJ06840.1|	599.4	4e-170	hypothetical protein PRUPE_ppa009267mg [Prunus persica]	sp|Q39472|IDI1_CLABR	447	8e-126	Isopentenyl-diphosphate Delta-isomerase I OS=Clarkia breweri GN=IPI1 PE=2 SV=2	K01823	[EC:5.3.3.2]	2e-128	457	isopentenyl-diphosphate Delta-isomerase I-like; K01823 isopentenyl-diphosphate delta-isomerase [EC:5.3.3.2]
Unigene7266_Prunus_armeniaca	2006	36.99	73.11	31.67	gi|462399907|gb|EMJ05575.1|	705.7	0	hypothetical protein PRUPE_ppa007368mg [Prunus persica]	sp|Q94ID7|GGPPS_HEVBR	518	6e-147	Geranylgeranyl pyrophosphate synthase, chloroplastic OS=Hevea brasiliensis GN=GGPS PE=1 SV=1	K13789	[EC:2.5.1.1 2.5.1.10 2.5.1.29]	3e-147	520	Geranylgeranyl pyrophosphate synthase; K13789 geranylgeranyl diphosphate synthase, type II [EC:2.5.1.1 2.5.1.10 2.5.1.29]
Unigene8674_Prunus_armeniaca	1219	2.18	2.18	5.9	gi|462419369|gb|EMJ23632.1|	753.8	0	hypothetical protein PRUPE_ppa006109mg [Prunus persica]	sp|O49675|CCD4_ARATH	599	1e-171	Probable carotenoid cleavage dioxygenase 4, chloroplastic OS=Arabidopsis thaliana GN=CCD4 PE=1 SV=1	K09840	[EC:1.13.11.51]	0	649	probable carotenoid cleavage dioxygenase 4, chloroplastic-like; K09840 9-cis-epoxycarotenoid dioxygenase [EC:1.13.11.51]
Unigene18844_Prunus_armeniaca	2104	19.7	78.25	90.64	gi|462417121|gb|EMJ21858.1|	1101.7	0	hypothetical protein PRUPE_ppa003814mg [Prunus persica]	sp|Q8LP17|CCD1_PEA	932	0	Carotenoid 9,10(9',10')-cleavage dioxygenase 1 OS=Pisum sativum GN=CCD1 PE=2 SV=1	K11159		0	980	CCD1; 9,10[9',10']carotenoid cleavage dioxygenase; K11159 carotenoid cleavage dioxygenase
Unigene17828_Prunus_armeniaca	306	42.42	365.14	354.22	gi|462409803|gb|EMJ15137.1|	127.9	4e-29	hypothetical protein PRUPE_ppa003458mg [Prunus persica]	sp|P51850|PDC1_PEA	105	8e-24	Pyruvate decarboxylase isozyme 1 OS=Pisum sativum GN=PDC1 PE=2 SV=1	K01568	[EC:4.1.1.1]	4e-22	100	Pyruvate decarboxylase; K01568 pyruvate decarboxylase [EC:4.1.1.1]
Unigene17829_Prunus_armeniaca	1803	66.83	901.65	1230.01	gi|462409803|gb|EMJ15137.1|	1046.2	0	hypothetical protein PRUPE_ppa003458mg [Prunus persica]	sp|P51850|PDC1_PEA	950	0	Pyruvate decarboxylase isozyme 1 OS=Pisum sativum GN=PDC1 PE=2 SV=1	K01568	[EC:4.1.1.1]	0	967	pyruvate decarboxylase (EC:4.1.1.1); K01568 pyruvate decarboxylase [EC:4.1.1.1]
CL1004.Contig1_Prunus_armeniaca	2619	48.42	1642.66	1487.94	gi|167374781|gb|ABZ79223.1|	1224.5	0	pyruvate decarboxylase [Prunus armeniaca]	sp|A2XFI3|PDC2_ORYSI	1004	0	Pyruvate decarboxylase isozyme 2 OS=Oryza sativa subsp. indica GN=PDC2 PE=2 SV=2	K01568	[EC:4.1.1.1]	0	1095	pyruvate decarboxylase isozyme 2-like; K01568 pyruvate decarboxylase [EC:4.1.1.1]
Unigene12390_Prunus_armeniaca	1772	186.16	5964.81	9023.75	gi|462399927|gb|EMJ05595.1|	796.2	0	hypothetical protein PRUPE_ppa007098mg [Prunus persica]	sp|P48631|FD6E2_SOYBN	665	0	Omega-6 fatty acid desaturase, endoplasmic reticulum isozyme 2 OS=Glycine max GN=FAD2-2 PE=2 SV=1	K10256	[EC:1.14.19.-]	0	678	Omega-6 fatty acid desaturase, endoplasmic reticulum; K10256 omega-6 fatty acid desaturase (delta-12 desaturase) [EC:1.14.19.-]
CL800.Contig1_Prunus_armeniaca	2172	73.51	84.51	179.96	gi|462400817|gb|EMJ06374.1|	946	0	hypothetical protein PRUPE_ppa005574mg [Prunus persica]	sp|P48620|FAD3C_SESIN	736	0	Omega-3 fatty acid desaturase, chloroplastic OS=Sesamum indicum GN=FAD7 PE=2 SV=1	K10257	[EC:1.14.19.-]	0	788	omega-3 fatty acid desaturase; K10257 omega-3 fatty acid desaturase (delta-15 desaturase) [EC:1.14.19.-]
Unigene14104_Prunus_armeniaca	977	0	23.28	13.68	gi|462401027|gb|EMJ06584.1|	635.2	0	hypothetical protein PRUPE_ppa007352mg [Prunus persica]	sp|P48620|FAD3C_SESIN	493	9e-140	Omega-3 fatty acid desaturase, chloroplastic OS=Sesamum indicum GN=FAD7 PE=2 SV=1	K10257	[EC:1.14.19.-]	7e-142	501	omega-3 fatty acid desaturase; K10257 omega-3 fatty acid desaturase (delta-15 desaturase) [EC:1.14.19.-]
CL1195.Contig1_Prunus_armeniaca	1839	36.86	64.9	8.49	gi|462397102|gb|EMJ02901.1|	1004.6	0	hypothetical protein PRUPE_ppa004095mg [Prunus persica]	sp|Q9LSF8|C82G1_ARATH	510	1e-144	Cytochrome P450 82G1 OS=Arabidopsis thaliana GN=CYP82G1 PE=1 SV=1	K00517	[EC:1.14.-.-]	7e-132	469	CYP82C4; cytochrome P450, family 82, subfamily C, polypeptide 4; K00517 [EC:1.14.-.-]
Unigene4296_Prunus_armeniaca	938	91.04	45.98	156.87	gi|462419558|gb|EMJ23821.1|	521.5	7e-147	hypothetical protein PRUPE_ppa004175mg [Prunus persica]	sp|O49858|C82A3_SOYBN	270	1e-72	Cytochrome P450 82A3 OS=Glycine max GN=CYP82A3 PE=2 SV=1	K00517	[EC:1.14.-.-]	1e-64	244	CYP82C4; cytochrome P450, family 82, subfamily C, polypeptide 4; K00517 [EC:1.14.-.-]
CL1284.Contig2_Prunus_armeniaca	1376	4.87333	10.6833	12.5767	gi|462414464|gb|EMJ19201.1|	787.3	0	hypothetical protein PRUPE_ppa005694mg [Prunus persica]	sp|Q43469|SLD1_HELAN	587	4e-168	Delta(8)-fatty-acid desaturase OS=Helianthus annuus GN=sld1 PE=1 SV=1	K13076	[EC:1.14.19.4]	1e-175	613	fatty acid desaturase 3-like; K13076 delta8-fatty-acid desaturase [EC:1.14.19.4]
Unigene18824_Prunus_armeniaca	1564	100.183	33.9033	11.21	gi|470126362|ref|XP_004299157.1|	680.2	0	PREDICTED: cytochrome P450 71A1-like [Fragaria vesca subsp. vesca]	sp|P24465|C71A1_PERAE	373	2e-103	Cytochrome P450 71A1 OS=Persea americana GN=CYP71A1 PE=1 SV=2	K00517	[EC:1.14.-.-]	9e-87	319	CYP71B23; cytochrome P450 71B23; K00517 [EC:1.14.-.-]
Unigene21482_Prunus_armeniaca	1773	54.5733	12.89	3.82667	gi|462415489|gb|EMJ20226.1|	999.2	0	hypothetical protein PRUPE_ppa004476mg [Prunus persica]	sp|Q50EK3|C04C1_PINTA	477	1e-134	Cytochrome P450 704C1 OS=Pinus taeda GN=CYP704C1 PE=2 SV=1	K15402	[EC:1.14.-.-]	7e-94	343	Cytochrome P450; K15402 cytochrome P450, family 86, subfamily B, polypeptide 1 (fatty acid omega-hydroxylase) [EC:1.14.-.-]
Unigene21967_Prunus_armeniaca	1847	27.85	6.48667	8.46667	gi|462396370|gb|EMJ02169.1|	996.5	0	hypothetical protein PRUPE_ppa004449mg [Prunus persica]	sp|O81117|C94A1_VICSA	637	0	Cytochrome P450 94A1 OS=Vicia sativa GN=CYP94A1 PE=2 SV=2	K13407	[EC:1.14.-.-]	0	681	cytochrome P450 94A1-like; K13407 cytochrome P450, family 94, subfamily A, polypeptide 1 (fatty acid omega-hydroxylase) [EC:1.14.-.-]
Unigene23656_Prunus_armeniaca	335	0	19.15	6.29333	gi|449517625|ref|XP_004165846.1|	22.3	9e-17	PREDICTED: LOW QUALITY PROTEIN: pyruvate decarboxylase isozyme 2-like [Cucumis sativus]	sp|Q0DHF6|PDC1_ORYSJ	75.1	3e-15	Pyruvate decarboxylase isozyme 1 OS=Oryza sativa subsp. japonica GN=PDC1 PE=2 SV=1	K01568	[EC:4.1.1.1]	1e-17	84.3	PDC1; pyruvate decarboxylase 1; K01568 pyruvate decarboxylase [EC:4.1.1.1]
Unigene3703_Prunus_armeniaca	2053	82.7433	44.1567	14.7533	gi|462400688|gb|EMJ06245.1|	983.4	0	hypothetical protein PRUPE_ppa004592mg [Prunus persica]	sp|O81117|C94A1_VICSA	370	1e-102	Cytochrome P450 94A1 OS=Vicia sativa GN=CYP94A1 PE=2 SV=2	K13407	[EC:1.14.-.-]	7e-111	399	cytochrome P450 94A1-like; K13407 cytochrome P450, family 94, subfamily A, polypeptide 1 (fatty acid omega-hydroxylase) [EC:1.14.-.-]
Unigene4120_Prunus_armeniaca	917	79.79	161.523	285.49	gi|462424382|gb|EMJ28645.1|	477.6	1e-133	hypothetical protein PRUPE_ppa002142mg [Prunus persica]	sp|Q9SUM3|NCPR2_ARATH	358	3e-99	NADPH--cytochrome P450 reductase 2 OS=Arabidopsis thaliana GN=ATR2 PE=1 SV=1	K00327	[EC:1.6.2.4]	3e-104	376	ATR2; nadph-cytochrome P450 oxydoreductase; K00327 NADPH-ferrihemoprotein reductase [EC:1.6.2.4]
