# Supplementary material for: Transcriptional regulatory networks controlling taste and aroma quality of apricot (Prunus armeniaca L.) fruit during ripening
Source: BMC Genomics. 2019 Jan 15;20:45. doi: 10.1186/s12864-019-5424-8 (PMC6332858; doi:10.1186/s12864-019-5424-8)
Supplement: Supplementary file 8 — Expression annotation and functional annotation of unigenes shown in Fig. 7. (XLSX 38 kb) [file 12864_2019_5424_MOESM8_ESM.xlsx]

## Sheet: Sheet1
Additional File 8 – Expression annotation and functional annotation of UniGenes shown in Figure 7.
UniGeneID	geneLength	FPKM_50DAF	FPKM_73DAF	FPKM_91DAF	Nr-ID	Nr-Evalue	Nr-annotation	Swissprot-ID	Swissprot-Evalue	Swissprot-annotation	KO_id	KEGG-Evalue	ko_definition
Unigene11176_Prunus_armeniaca	3273	23.8067	12.7433	3.94	gi|462395093|gb|EMJ00892.1|	0	hypothetical protein PRUPE_ppa000716mg [Prunus persica]	sp|F4JLK2|SPSA4_ARATH	0	Probable sucrose-phosphate synthase 4 OS=Arabidopsis thaliana GN=SPS4 PE=1 SV=1	K00696	0	sucrose-phosphate synthase 1; K00696 sucrose-phosphate synthase [EC:2.4.1.14]
Unigene14842_Prunus_armeniaca	3338	0.07	7.42	20.03	gi|157313314|gb|ABV32550.1|	0	sucrose phosphate synthase protein 2 [Prunus persica]	sp|O22060|SPSA1_CITUN	0	Probable sucrose-phosphate synthase 1 OS=Citrus unshiu GN=SPS1 PE=2 SV=1	K00696	0	probable sucrose-phosphate synthase 1-like; K00696 sucrose-phosphate synthase [EC:2.4.1.14]
CL3199.Contig1_Prunus_armeniaca	748	2.88	0	0	gi|462422171|gb|EMJ26434.1|	6e-140	hypothetical protein PRUPE_ppa001845mg [Prunus persica]	sp|Q00917|SUS2_ARATH	6e-117	Sucrose synthase 2 OS=Arabidopsis thaliana GN=SUS2 PE=2 SV=3	K00695	5e-123	sucrose synthase 2-like; K00695 sucrose synthase [EC:2.4.1.13]
CL3199.Contig3_Prunus_armeniaca	2906	150.123	215.963	326.593	gi|408362899|gb|AFU56881.1|	0	sucrose synthase [Malus x domestica]	sp|Q9M111|SUS3_ARATH	0	Sucrose synthase 3 OS=Arabidopsis thaliana GN=SUS3 PE=1 SV=1	K00695	0	sucrose synthase 2-like; K00695 sucrose synthase [EC:2.4.1.13]
Unigene4576_Prunus_armeniaca	1566	56.4567	423.62	1354.07	gi|462400180|gb|EMJ05848.1|	0	hypothetical protein PRUPE_ppa001535mg [Prunus persica] >gi|462400181|gb|EMJ05849.1| hypothetical protein PRUPE_ppa001535mg [Prunus persica]	sp|P13708|SUSY_SOYBN	0	Sucrose synthase OS=Glycine max GN=SS PE=1 SV=2	K00695	0	SS, N-100; sucrose synthase (EC:2.4.1.13); K00695 sucrose synthase [EC:2.4.1.13]
Unigene4575_Prunus_armeniaca	1462	33.51	331.097	880.923	gi|462400180|gb|EMJ05848.1|	0	hypothetical protein PRUPE_ppa001535mg [Prunus persica] >gi|462400181|gb|EMJ05849.1| hypothetical protein PRUPE_ppa001535mg [Prunus persica]	sp|P13708|SUSY_SOYBN	4e-179	Sucrose synthase OS=Glycine max GN=SS PE=1 SV=2	K00695	1e-178	SS, N-100; sucrose synthase (EC:2.4.1.13); K00695 sucrose synthase [EC:2.4.1.13]
Unigene24500_Prunus_armeniaca	890	4.06	0.106667	0.12	gi|462422171|gb|EMJ26434.1|	9e-141	hypothetical protein PRUPE_ppa001845mg [Prunus persica]	sp|Q10LP5|SUS4_ORYSJ	2e-116	Sucrose synthase 4 OS=Oryza sativa subsp. japonica GN=SUS4 PE=2 SV=1	K00695	3e-119	sucrose synthase 2-like; K00695 sucrose synthase [EC:2.4.1.13]
Unigene15845_Prunus_armeniaca	1303	3.67	0.256667	0.323333	gi|462406049|gb|EMJ11513.1|	0	hypothetical protein PRUPE_ppa002334mg [Prunus persica]	sp|P29001|INVA_VIGRR	0	Acid beta-fructofuranosidase OS=Vigna radiata var. radiata GN=INVA PE=1 SV=1	K01193	0	acid beta-fructofuranosidase-like; K01193 beta-fructofuranosidase [EC:3.2.1.26]
Unigene20606_Prunus_armeniaca	2355	1.41333	29.3267	12.2167	gi|462415315|gb|EMJ20052.1|	0	hypothetical protein PRUPE_ppa002732mg [Prunus persica] >gi|462415316|gb|EMJ20053.1| hypothetical protein PRUPE_ppa002732mg [Prunus persica]	sp|P80065|INVB_DAUCA	0	Beta-fructofuranosidase, soluble isoenzyme I OS=Daucus carota GN=INV*DC4 PE=1 SV=2	K01193	0	beta-fructofuranosidase, soluble isoenzyme I-like; K01193 beta-fructofuranosidase [EC:3.2.1.26]
CL2928.Contig1_Prunus_armeniaca	1969	64.1333	10.0767	28.3733	gi|462411459|gb|EMJ16508.1|	0	hypothetical protein PRUPE_ppa003470mg [Prunus persica]	sp|Q43866|INV1_ARATH	0	Beta-fructofuranosidase, insoluble isoenzyme CWINV1 OS=Arabidopsis thaliana GN=CWINV1 PE=1 SV=1	K01193	0	CWINV; cell wall apoplastic invertase; K01193 beta-fructofuranosidase [EC:3.2.1.26]
Unigene6871_Prunus_armeniaca	1143	6.24	0.99	0.56	gi|462399637|gb|EMJ05305.1|	0	hypothetical protein PRUPE_ppa004218mg [Prunus persica]	sp|P26792|INV1_DAUCA	2e-137	Beta-fructofuranosidase, insoluble isoenzyme 1 OS=Daucus carota GN=INV1 PE=1 SV=1	K01193	2e-138	beta-fructofuranosidase, insoluble isoenzyme 1-like; K01193 beta-fructofuranosidase [EC:3.2.1.26]
Unigene24036_Prunus_armeniaca	431	8.39	1.00667	0.606667	gi|462406049|gb|EMJ11513.1|	7e-73	hypothetical protein PRUPE_ppa002334mg [Prunus persica]	sp|Q43857|INVA_VICFA	2e-44	Acid beta-fructofuranosidase OS=Vicia faba GN=VCINV PE=2 SV=1	K01193	1e-45	acid beta-fructofuranosidase-like; K01193 beta-fructofuranosidase [EC:3.2.1.26]
Unigene10376_Prunus_armeniaca	841	8.40667	1.54	0.976667	gi|462399637|gb|EMJ05305.1|	4e-113	hypothetical protein PRUPE_ppa004218mg [Prunus persica]	sp|P26792|INV1_DAUCA	4e-100	Beta-fructofuranosidase, insoluble isoenzyme 1 OS=Daucus carota GN=INV1 PE=1 SV=1	K01193	9e-100	beta-fructofuranosidase, insoluble isoenzyme 1-like; K01193 beta-fructofuranosidase [EC:3.2.1.26]
Unigene21442_Prunus_armeniaca	595	9.82667	26.59	31.6167	gi|462419184|gb|EMJ23447.1|	1e-34	hypothetical protein PRUPE_ppa004715mg [Prunus persica]	sp|Q6Q8A5|HXK2_TOBAC	4e-33	Hexokinase-2, chloroplastic OS=Nicotiana tabacum GN=HXK2 PE=2 SV=1	K00844	6e-32	hexokinase-2, chloroplastic-like; K00844 hexokinase [EC:2.7.1.1]
CL1324.Contig2_Prunus_armeniaca	2451	43.7967	84.0333	213.227	gi|462399403|gb|EMJ05071.1|	0	hypothetical protein PRUPE_ppa004637mg [Prunus persica]	sp|Q9SEK3|HXK1_SPIOL	0	Hexokinase-1 OS=Spinacia oleracea GN=HXK1 PE=2 SV=1	K00844	0	hexokinase-1-like; K00844 hexokinase [EC:2.7.1.1]
Unigene21441_Prunus_armeniaca	1760	16.4267	41.2933	58.0667	gi|462419184|gb|EMJ23447.1|	0	hypothetical protein PRUPE_ppa004715mg [Prunus persica]	sp|Q6Q8A5|HXK2_TOBAC	0	Hexokinase-2, chloroplastic OS=Nicotiana tabacum GN=HXK2 PE=2 SV=1	K00844	0	hexokinase-2, chloroplastic-like; K00844 hexokinase [EC:2.7.1.1]
Unigene15524_Prunus_armeniaca	2005	10.5333	15.13	48.0933	gi|462407691|gb|EMJ13025.1|	0	hypothetical protein PRUPE_ppa004471mg [Prunus persica]	sp|Q9LPS1|HXK3_ARATH	0	Hexokinase-3 OS=Arabidopsis thaliana GN=At1g50460 PE=1 SV=1	K00844	0	hexokinase-3-like; K00844 hexokinase [EC:2.7.1.1]
Unigene13573_Prunus_armeniaca	1809	12.67	12.0633	5.05333	gi|462411675|gb|EMJ16724.1|	0	hypothetical protein PRUPE_ppa007069mg [Prunus persica]	sp|Q9M1B9|SCRK4_ARATH	3e-118	Probable fructokinase-4 OS=Arabidopsis thaliana GN=At3g59480 PE=2 SV=1	K00847	1e-174	probable fructokinase-2-like; K00847 fructokinase [EC:2.7.1.4]
Unigene18995_Prunus_armeniaca	1457	124.143	20.39	36.4	gi|462419553|gb|EMJ23816.1|	0	hypothetical protein PRUPE_ppa008494mg [Prunus persica]	sp|Q9SID0|SCRK1_ARATH	2e-153	Probable fructokinase-1 OS=Arabidopsis thaliana GN=At2g31390 PE=2 SV=1	K00847	5e-161	fructokinase-2-like; K00847 fructokinase [EC:2.7.1.4]
Unigene13288_Prunus_armeniaca	1973	10.75	1.61667	0.133333	gi|462419856|gb|EMJ24119.1|	0	hypothetical protein PRUPE_ppa003690mg [Prunus persica]	sp|Q42896|SCRK2_SOLLC	8e-46	Fructokinase-2 OS=Solanum lycopersicum GN=FRK2 PE=2 SV=2	K00847	1e-44	pfkB-type carbohydrate kinase family protein; K00847 fructokinase [EC:2.7.1.4]
Unigene23027_Prunus_armeniaca	1741	17.8433	13.8533	6.58333	gi|462400698|gb|EMJ06255.1|	0	hypothetical protein PRUPE_ppa004431mg [Prunus persica]	sp|Q42896|SCRK2_SOLLC	2e-50	Fructokinase-2 OS=Solanum lycopersicum GN=FRK2 PE=2 SV=2	K00847	3e-50	pfkB-type carbohydrate kinase family protein; K00847 fructokinase [EC:2.7.1.4]
Unigene22137_Prunus_armeniaca	1226	92.3833	778.027	555.367	gi|462409690|gb|EMJ15024.1|	1e-149	hypothetical protein PRUPE_ppa009581mg [Prunus persica]	sp|Q01197|E6_GOSHI	2e-40	Protein E6 OS=Gossypium hirsutum GN=E6 PE=2 SV=1	K00850	6e-06	Os04g0469500; K00850 6-phosphofructokinase [EC:2.7.1.11]
CL1749.Contig1_Prunus_armeniaca	1251	8.47667	12.0333	30.57	gi|462420318|gb|EMJ24581.1|	0	hypothetical protein PRUPE_ppa004610mg [Prunus persica]	sp|Q94AA4|K6PF3_ARATH	5e-159	6-phosphofructokinase 3 OS=Arabidopsis thaliana GN=PFK3 PE=1 SV=1	K00850	2e-168	6-phosphofructokinase 3-like; K00850 6-phosphofructokinase [EC:2.7.1.11]
Unigene15572_Prunus_armeniaca	573	6.57667	9.00333	28.5833	gi|462420318|gb|EMJ24581.1|	4e-96	hypothetical protein PRUPE_ppa004610mg [Prunus persica]	sp|Q94AA4|K6PF3_ARATH	1e-68	6-phosphofructokinase 3 OS=Arabidopsis thaliana GN=PFK3 PE=1 SV=1	K00850	2e-75	6-phosphofructokinase 3-like; K00850 6-phosphofructokinase [EC:2.7.1.11]
Unigene14772_Prunus_armeniaca	2197	8.33	14.5367	30.9233	gi|462416006|gb|EMJ20743.1|	0	hypothetical protein PRUPE_ppa003986mg [Prunus persica]	sp|Q9FKG3|K6PF4_ARATH	0	6-phosphofructokinase 4, chloroplastic OS=Arabidopsis thaliana GN=PFK4 PE=1 SV=1	K00850	0	6-phosphofructokinase 4, chloroplastic-like; K00850 6-phosphofructokinase [EC:2.7.1.11]
Unigene17189_Prunus_armeniaca	643	5.01667	16.5567	10.0867	gi|462396578|gb|EMJ02377.1|	2e-49	hypothetical protein PRUPE_ppa003382mg [Prunus persica]	sp|Q40545|KPYA_TOBAC	3e-23	Pyruvate kinase isozyme A, chloroplastic OS=Nicotiana tabacum PE=2 SV=1	K00873	1e-41	pyruvate kinase isozyme A, chloroplastic-like; K00873 pyruvate kinase [EC:2.7.1.40]
Unigene15251_Prunus_armeniaca	2347	24.65	53.8267	46.7667	gi|462419228|gb|EMJ23491.1|	0	hypothetical protein PRUPE_ppa003316mg [Prunus persica]	sp|Q43117|KPYA_RICCO	0	Pyruvate kinase isozyme A, chloroplastic OS=Ricinus communis PE=1 SV=1	K00873	0	pyruvate kinase (EC:2.7.1.40); K00873 pyruvate kinase [EC:2.7.1.40]
Unigene17190_Prunus_armeniaca	1733	5.22667	18.1567	13.5767	gi|462396578|gb|EMJ02377.1|	0	hypothetical protein PRUPE_ppa003382mg [Prunus persica]	sp|Q43117|KPYA_RICCO	4e-150	Pyruvate kinase isozyme A, chloroplastic OS=Ricinus communis PE=1 SV=1	K00873	0	pyruvate kinase isozyme A, chloroplastic-like; K00873 pyruvate kinase [EC:2.7.1.40]
CL2072.Contig3_Prunus_armeniaca	2263	52.42	432.693	546.877	gi|462399633|gb|EMJ05301.1|	0	hypothetical protein PRUPE_ppa004145mg [Prunus persica]	sp|Q42806|KPYC_SOYBN	1e-104	Pyruvate kinase, cytosolic isozyme OS=Glycine max PE=2 SV=1	K00873	0	pyruvate kinase (EC:2.7.1.40); K00873 pyruvate kinase [EC:2.7.1.40]
Unigene22123_Prunus_armeniaca	2219	84.1333	619.303	1137.89	gi|462403059|gb|EMJ08616.1|	0	hypothetical protein PRUPE_ppa004703mg [Prunus persica]	sp|Q42954|KPYC_TOBAC	0	Pyruvate kinase, cytosolic isozyme OS=Nicotiana tabacum PE=2 SV=1	K00873	0	pyruvate kinase, cytosolic isozyme-like; K00873 pyruvate kinase [EC:2.7.1.40]
Unigene4854_Prunus_armeniaca	466	19.21	39.8567	13.59	gi|462419548|gb|EMJ23811.1|	9e-40	hypothetical protein PRUPE_ppa004938mg [Prunus persica]	sp|Q9FFW5|PERK8_ARATH	7e-08	Proline-rich receptor-like protein kinase PERK8 OS=Arabidopsis thaliana GN=PERK8 PE=1 SV=1	K00627	9e-17	EMB3003; pyruvate dehydrogenase E2 component; K00627 pyruvate dehydrogenase E2 component (dihydrolipoamide acetyltransferase) [EC:2.3.1.12]
Unigene4853_Prunus_armeniaca	1538	19.6467	43.1	17.7533	gi|462419548|gb|EMJ23811.1|	0	hypothetical protein PRUPE_ppa004938mg [Prunus persica]	sp|Q5M729|OPD23_ARATH	2e-49	Dihydrolipoyllysine-residue acetyltransferase component 3 of pyruvate dehydrogenase complex, mitochondrial OS=Arabidopsis thaliana GN=At1g54220 PE=1 SV=1	K00627	3e-142	dihydrolipoyllysine-residue acetyltransferase component of pyruvate dehydrogenase complex, mitochondrial-like; K00627 pyruvate dehydrogenase E2 component (dihydrolipoamide acetyltransferase) [EC:2.3.1.12]
Unigene15329_Prunus_armeniaca	1642	49.9267	168.243	158.13	gi|462414496|gb|EMJ19233.1|	0	hypothetical protein PRUPE_ppa006008mg [Prunus persica]	sp|O24457|ODPA3_ARATH	0	Pyruvate dehydrogenase E1 component subunit alpha-3, chloroplastic OS=Arabidopsis thaliana GN=PDH-E1 ALPHA PE=1 SV=1	K00161	0	pyruvate dehydrogenase E1 component subunit alpha-like; K00161 pyruvate dehydrogenase E1 component subunit alpha [EC:1.2.4.1]
Unigene7018_Prunus_armeniaca	1653	22.6567	76.6667	51.1533	gi|462407829|gb|EMJ13163.1|	0	hypothetical protein PRUPE_ppa006552mg [Prunus persica]	sp|O64688|ODPB3_ARATH	0	Pyruvate dehydrogenase E1 component subunit beta-3, chloroplastic OS=Arabidopsis thaliana GN=E1-BETA-2 PE=1 SV=1	K00162	0	pyruvate dehydrogenase E1 component subunit beta-like; K00162 pyruvate dehydrogenase E1 component subunit beta [EC:1.2.4.1]
Unigene17232_Prunus_armeniaca	2067	14.0467	18.8067	30.9933	gi|462415451|gb|EMJ20188.1|	6e-37	hypothetical protein PRUPE_ppa004007mg [Prunus persica]	sp|Q0WQF7|OPD21_ARATH	0	Dihydrolipoyllysine-residue acetyltransferase component 1 of pyruvate dehydrogenase complex, mitochondrial OS=Arabidopsis thaliana GN=LTA3 PE=1 SV=2	K00627	0	dihydrolipoyllysine-residue acetyltransferase component 1 of pyruvate dehydrogenase complex, mitochondrial-like; K00627 pyruvate dehydrogenase E2 component (dihydrolipoamide acetyltransferase) [EC:2.3.1.12]
Unigene19558_Prunus_armeniaca	1853	120.623	173.493	290.167	gi|462419728|gb|EMJ23991.1|	0	hypothetical protein PRUPE_ppa006652mg [Prunus persica]	sp|P52902|ODPA_PEA	0	Pyruvate dehydrogenase E1 component subunit alpha, mitochondrial OS=Pisum sativum PE=2 SV=1	K00161	0	pyruvate dehydrogenase (acetyl-transferring) (EC:1.2.4.1); K00161 pyruvate dehydrogenase E1 component subunit alpha [EC:1.2.4.1]
Unigene12261_Prunus_armeniaca	1652	327.853	99.34	125.653	gi|462419388|gb|EMJ23651.1|	0	hypothetical protein PRUPE_ppa006187mg [Prunus persica]	sp|O22718|ACLA2_ARATH	0	ATP-citrate synthase alpha chain protein 2 OS=Arabidopsis thaliana GN=ACLA-2 PE=2 SV=1	K01648	0	ATP-citrate synthase; K01648 ATP citrate (pro-S)-lyase [EC:2.3.3.8]
CL3330.Contig1_Prunus_armeniaca	1662	14.5333	0.476667	0.566667	gi|462395025|gb|EMJ00824.1|	0	hypothetical protein PRUPE_ppa016466mg [Prunus persica]	sp|Q7XU38|C87A3_ORYSJ	7e-130	Cytochrome P450 87A3 OS=Oryza sativa subsp. japonica GN=CYP87A3 PE=2 SV=3	K00030	6e-150	isocitrate dehydrogenase [NAD] regulatory subunit 1, mitochondrial-like; K00030 isocitrate dehydrogenase (NAD+) [EC:1.1.1.41]
Unigene16613_Prunus_armeniaca	1874	67.7133	105.87	69.2167	gi|462411489|gb|EMJ16538.1|	0	hypothetical protein PRUPE_ppa005320mg [Prunus persica]	sp|Q9FLQ4|ODO2A_ARATH	6e-170	Dihydrolipoyllysine-residue succinyltransferase component of 2-oxoglutarate dehydrogenase complex 1, mitochondrial OS=Arabidopsis thaliana GN=At5g55070 PE=1 SV=1	K00658	4e-171	dihydrolipoyllysine-residue succinyltransferase component of 2-oxoglutarate dehydrogenase complex 2, mitochondrial-like; K00658 2-oxoglutarate dehydrogenase E2 component (dihydrolipoamide succinyltransferase) [EC:2.3.1.61]
Unigene22291_Prunus_armeniaca	773	84.2033	91.9133	113.73	gi|462405067|gb|EMJ10531.1|	1e-78	hypothetical protein PRUPE_ppa008341mg [Prunus persica]	sp|Q6DQL1|SUCA2_SOLLC	1e-74	Succinyl-CoA ligase [ADP-forming] subunit alpha-2, mitochondrial OS=Solanum lycopersicum PE=1 SV=1	K01899	2e-77	succinate-CoA ligase (GDP-forming) (EC:6.2.1.5); K01899 succinyl-CoA synthetase alpha subunit [EC:6.2.1.4 6.2.1.5]
Unigene15448_Prunus_armeniaca	1516	36.9267	49.81	58.5733	gi|462395247|gb|EMJ01046.1|	0	hypothetical protein PRUPE_ppa006210mg [Prunus persica]	sp|O82662|SUCB_ARATH	0	Succinyl-CoA ligase [ADP-forming] subunit beta, mitochondrial OS=Arabidopsis thaliana GN=At2g20420 PE=1 SV=1	K01900	0	succinyl-CoA ligase [ADP-forming] subunit beta, mitochondrial-like; K01900 succinyl-CoA synthetase beta subunit [EC:6.2.1.4 6.2.1.5]
Unigene22286_Prunus_armeniaca	742	106.627	133.28	140.09	gi|462405067|gb|EMJ10531.1|	7e-104	hypothetical protein PRUPE_ppa008341mg [Prunus persica]	sp|Q6DQL1|SUCA2_SOLLC	8e-86	Succinyl-CoA ligase [ADP-forming] subunit alpha-2, mitochondrial OS=Solanum lycopersicum PE=1 SV=1	K01899	5e-88	succinate-CoA ligase (GDP-forming) (EC:6.2.1.5); K01899 succinyl-CoA synthetase alpha subunit [EC:6.2.1.4 6.2.1.5]
Unigene4716_Prunus_armeniaca	1207	95.7333	223.037	559.627	gi|462411770|gb|EMJ16819.1|	0	hypothetical protein PRUPE_ppa007934mg [Prunus persica]	sp|Q8LB02|DHSB2_ARATH	8e-130	Succinate dehydrogenase [ubiquinone] iron-sulfur subunit 2, mitochondrial OS=Arabidopsis thaliana GN=SDH2-2 PE=1 SV=2	K00235	5e-134	succinate dehydrogenase [ubiquinone] iron-sulfur subunit 2, mitochondrial-like; K00235 succinate dehydrogenase (ubiquinone) iron-sulfur subunit [EC:1.3.5.1]
Unigene461_Prunus_armeniaca	1434	33.79	14.5367	20.1867	gi|462396383|gb|EMJ02182.1|	0	hypothetical protein PRUPE_ppa004758mg [Prunus persica]	sp|P93033|FUM1_ARATH	0	Fumarate hydratase 1, mitochondrial OS=Arabidopsis thaliana GN=FUM1 PE=1 SV=2	K01679	0	aspartate ammonia-lyase (EC:4.2.1.2); K01679 fumarate hydratase, class II [EC:4.2.1.2]
Unigene22178_Prunus_armeniaca	1449	131.553	266.517	342.003	gi|462409675|gb|EMJ15009.1|	0	hypothetical protein PRUPE_ppa008270mg [Prunus persica]	sp|P83373|MDHM_FRAAN	5e-170	Malate dehydrogenase, mitochondrial OS=Fragaria ananassa GN=MMDHI PE=1 SV=1	K00026	7e-163	malate dehydrogenase, mitochondrial-like; K00026 malate dehydrogenase [EC:1.1.1.37]
Unigene22129_Prunus_armeniaca	1583	316.507	601.403	766.583	gi|462424407|gb|EMJ28670.1|	0	hypothetical protein PRUPE_ppa008435mg [Prunus persica]	sp|O48905|MDHC_MEDSA	2e-176	Malate dehydrogenase, cytoplasmic OS=Medicago sativa GN=CMDH PE=2 SV=1	K00025	0	malate dehydrogenase (EC:1.1.1.37); K00025 malate dehydrogenase [EC:1.1.1.37]
Unigene22374_Prunus_armeniaca	1821	34.6633	66.9833	84.6567	gi|462404918|gb|EMJ10382.1|	0	hypothetical protein PRUPE_ppa006378mg [Prunus persica]	sp|Q9SN86|MDHP_ARATH	6e-165	Malate dehydrogenase, chloroplastic OS=Arabidopsis thaliana GN=At3g47520 PE=1 SV=1	K00026	0	malate dehydrogenase (EC:1.1.1.37); K00026 malate dehydrogenase [EC:1.1.1.37]
CL2939.Contig3_Prunus_armeniaca	2439	105.557	170.073	435.323	gi|462413134|gb|EMJ18183.1|	0	hypothetical protein PRUPE_ppa002714mg [Prunus persica]	sp|Q9CA83|MAOP4_ARATH	0	NADP-dependent malic enzyme 4, chloroplastic OS=Arabidopsis thaliana GN=NADP-ME4 PE=1 SV=1	K00029	0	NADP-dependent malic enzyme, chloroplastic-like; K00029 malate dehydrogenase (oxaloacetate-decarboxylating)(NADP+) [EC:1.1.1.40]
CL2939.Contig2_Prunus_armeniaca	1963	298.333	1742.22	685.21	gi|462399748|gb|EMJ05416.1|	0	hypothetical protein PRUPE_ppa003142mg [Prunus persica]	sp|P34105|MAOX_POPTR	0	NADP-dependent malic enzyme OS=Populus trichocarpa PE=2 SV=3	K00029	0	NADP-ME; malate dehydrogenase (NADP+); K00029 malate dehydrogenase (oxaloacetate-decarboxylating)(NADP+) [EC:1.1.1.40]
Unigene3926_Prunus_armeniaca	680	53.48	26	18.22	gi|148807201|gb|ABR13310.1|	2e-114	putative NAD dependent malic enzyme [Prunus dulcis]	sp|P37225|MAON_SOLTU	8e-98	NAD-dependent malic enzyme 59 kDa isoform, mitochondrial OS=Solanum tuberosum PE=1 SV=1	K00028	3e-101	NAD-dependent malic enzyme 59 kDa isoform, mitochondrial-like; K00028 malate dehydrogenase (decarboxylating) [EC:1.1.1.39]
Unigene3925_Prunus_armeniaca	1796	53.5067	24.9633	18.9733	gi|462415327|gb|EMJ20064.1|	0	hypothetical protein PRUPE_ppa003102mg [Prunus persica]	sp|Q8L7K9|MAO2_ARATH	0	NAD-dependent malic enzyme 2, mitochondrial OS=Arabidopsis thaliana GN=NAD-ME2 PE=1 SV=1	K00028	0	NAD-dependent malic enzyme 59 kDa isoform, mitochondrial-like; K00028 malate dehydrogenase (decarboxylating) [EC:1.1.1.39]
Unigene17260_Prunus_armeniaca	2258	67.35	34.59	27.13	gi|462417000|gb|EMJ21737.1|	0	hypothetical protein PRUPE_ppa002842mg [Prunus persica]	sp|P37221|MAOM_SOLTU	0	NAD-dependent malic enzyme 62 kDa isoform, mitochondrial OS=Solanum tuberosum PE=1 SV=1	K00028	0	NAD-dependent malic enzyme 62 kDa isoform, mitochondrial-like; K00028 malate dehydrogenase (decarboxylating) [EC:1.1.1.39]
Unigene7964_Prunus_armeniaca	1152	8.01	0.266667	0.176667	gi|462396000|gb|EMJ01799.1|	0	hypothetical protein PRUPE_ppa007769mg [Prunus persica] >gi|462396001|gb|EMJ01800.1| hypothetical protein PRUPE_ppa007769mg [Prunus persica]	sp|P19446|MDHG_CITLA	8e-180	Malate dehydrogenase, glyoxysomal OS=Citrullus lanatus PE=1 SV=1	K00026	0	MDHG; NAD-malate dehydrogenase; K00026 malate dehydrogenase [EC:1.1.1.37]
CL2939.Contig4_Prunus_armeniaca	773	37.5467	15.79	38.5533	gi|462413134|gb|EMJ18183.1|	2e-49	hypothetical protein PRUPE_ppa002714mg [Prunus persica]	sp|Q9CA83|MAOP4_ARATH	5e-13	NADP-dependent malic enzyme 4, chloroplastic OS=Arabidopsis thaliana GN=NADP-ME4 PE=1 SV=1	K00029	4e-21	NADP-dependent malic enzyme, chloroplastic-like; K00029 malate dehydrogenase (oxaloacetate-decarboxylating)(NADP+) [EC:1.1.1.40]
Unigene19126_Prunus_armeniaca	2322	28.5633	52.3233	69.5867	gi|462409547|gb|EMJ14881.1|	0	hypothetical protein PRUPE_ppa000910mg [Prunus persica]	sp|Q02909|CAPP1_SOYBN	0	Phosphoenolpyruvate carboxylase, housekeeping isozyme OS=Glycine max GN=PPC16 PE=2 SV=1	K01595	0	GPEPC; PEP carboxylase; K01595 phosphoenolpyruvate carboxylase [EC:4.1.1.31]
Unigene17951_Prunus_armeniaca	1882	6.90333	4.79333	0.723333	gi|462422309|gb|EMJ26572.1|	0	hypothetical protein PRUPE_ppa000806mg [Prunus persica]	sp|Q8GVE8|CAPP4_ARATH	0	Phosphoenolpyruvate carboxylase 4 OS=Arabidopsis thaliana GN=PPC4 PE=2 SV=1	K01595	0	phosphoenolpyruvate carboxylase 4-like; K01595 phosphoenolpyruvate carboxylase [EC:4.1.1.31]
Unigene17950_Prunus_armeniaca	1452	3.96	3.09667	0.266667	gi|462422309|gb|EMJ26572.1|	0	hypothetical protein PRUPE_ppa000806mg [Prunus persica]	sp|Q8GVE8|CAPP4_ARATH	7e-155	Phosphoenolpyruvate carboxylase 4 OS=Arabidopsis thaliana GN=PPC4 PE=2 SV=1	K01595	6e-176	phosphoenolpyruvate carboxylase 4-like; K01595 phosphoenolpyruvate carboxylase [EC:4.1.1.31]
Unigene7513_Prunus_armeniaca	1974	192.63	60.9367	94.81	gi|462418973|gb|EMJ23236.1|	0	hypothetical protein PRUPE_ppa003048mg [Prunus persica]	sp|P27608|AROF_TOBAC	0	Phospho-2-dehydro-3-deoxyheptonate aldolase 1, chloroplastic OS=Nicotiana tabacum GN=DHAPS-1 PE=2 SV=1	K01626	0	3-deoxy-D-arabino-heptulosonate 7-phosphate synthase 02; K01626 3-deoxy-7-phosphoheptulonate synthase [EC:2.5.1.54]
Unigene22579_Prunus_armeniaca	1712	37.9767	50.1367	45.3033	gi|462397502|gb|EMJ03170.1|	0	hypothetical protein PRUPE_ppa004784mg [Prunus persica]	--	--	--	K01735	0	3-dehydroquinate synthase-like; K01735 3-dehydroquinate synthase [EC:4.2.3.4]
Unigene20389_Prunus_armeniaca	381	4.71333	2.58	0.243333	gi|462403007|gb|EMJ08564.1|	5e-33	hypothetical protein PRUPE_ppa004515mg [Prunus persica]	sp|Q9SQT8|DHQSD_ARATH	3e-25	Bifunctional 3-dehydroquinate dehydratase/shikimate dehydrogenase, chloroplastic OS=Arabidopsis thaliana GN=EMB3004 PE=1 SV=1	K13832	1e-26	bifunctional 3-dehydroquinate dehydratase/shikimate dehydrogenase, chloroplastic-like; K13832 3-dehydroquinate dehydratase / shikimate dehydrogenase [EC:4.2.1.10 1.1.1.25]
CL924.Contig1_Prunus_armeniaca	729	7.38333	5.07333	0.506667	gi|462403007|gb|EMJ08564.1|	4e-133	hypothetical protein PRUPE_ppa004515mg [Prunus persica]	sp|Q9SQT8|DHQSD_ARATH	9e-90	Bifunctional 3-dehydroquinate dehydratase/shikimate dehydrogenase, chloroplastic OS=Arabidopsis thaliana GN=EMB3004 PE=1 SV=1	K13832	5e-108	bifunctional 3-dehydroquinate dehydratase/shikimate dehydrogenase, chloroplastic-like; K13832 3-dehydroquinate dehydratase / shikimate dehydrogenase [EC:4.2.1.10 1.1.1.25]
CL924.Contig4_Prunus_armeniaca	2017	38.2467	32.37	13.46	gi|462400671|gb|EMJ06228.1|	0	hypothetical protein PRUPE_ppa004026mg [Prunus persica]	sp|Q9SQT8|DHQSD_ARATH	0	Bifunctional 3-dehydroquinate dehydratase/shikimate dehydrogenase, chloroplastic OS=Arabidopsis thaliana GN=EMB3004 PE=1 SV=1	K13832	0	DHQD4; dehydroquinate dehydratase/ shikimate dehydrogenase (EC:1.1.1.25); K13832 3-dehydroquinate dehydratase / shikimate dehydrogenase [EC:4.2.1.10 1.1.1.25]
CL924.Contig3_Prunus_armeniaca	2195	37.64	15.9833	11.6433	gi|462403009|gb|EMJ08566.1|	0	hypothetical protein PRUPE_ppa004574mg [Prunus persica]	sp|Q9SQT8|DHQSD_ARATH	0	Bifunctional 3-dehydroquinate dehydratase/shikimate dehydrogenase, chloroplastic OS=Arabidopsis thaliana GN=EMB3004 PE=1 SV=1	K13832	0	bifunctional 3-dehydroquinate dehydratase/shikimate dehydrogenase, chloroplastic-like; K13832 3-dehydroquinate dehydratase / shikimate dehydrogenase [EC:4.2.1.10 1.1.1.25]
Unigene16909_Prunus_armeniaca	532	18.02	41.22	35.0433	gi|462419142|gb|EMJ23405.1|	2e-60	hypothetical protein PRUPE_ppa009742mg [Prunus persica]	--	--	--	K13832	7e-09	putative dehydroquinate dehydratase (ISS); K13832 3-dehydroquinate dehydratase / shikimate dehydrogenase [EC:4.2.1.10 1.1.1.25]
CL1821.Contig2_Prunus_armeniaca	2055	167.24	358.093	536.36	gi|462397586|gb|EMJ03254.1|	0	hypothetical protein PRUPE_ppa005779mg [Prunus persica]	sp|P42896|ENO_RICCO	0	Enolase OS=Ricinus communis PE=2 SV=1	K01689	0	enolase-like; K01689 enolase [EC:4.2.1.11]
Unigene22469_Prunus_armeniaca	1867	23.44	47.6867	101.817	gi|462405694|gb|EMJ11158.1|	0	hypothetical protein PRUPE_ppa004863mg [Prunus persica]	sp|Q9C9C4|ENO1_ARATH	0	Enolase 1, chloroplastic OS=Arabidopsis thaliana GN=ENO1 PE=1 SV=1	K01689	0	enolase 1, chloroplastic-like; K01689 enolase [EC:4.2.1.11]
CL1821.Contig1_Prunus_armeniaca	1643	23.31	110.637	89.8433	gi|462414468|gb|EMJ19205.1|	0	hypothetical protein PRUPE_ppa005739mg [Prunus persica]	sp|Q42971|ENO_ORYSJ	0	Enolase OS=Oryza sativa subsp. japonica GN=ENO1 PE=1 SV=2	K01689	0	enolase-like; K01689 enolase [EC:4.2.1.11]
Unigene17189_Prunus_armeniaca	643	5.01667	16.5567	10.0867	gi|462396578|gb|EMJ02377.1|	2e-49	hypothetical protein PRUPE_ppa003382mg [Prunus persica]	sp|Q40545|KPYA_TOBAC	3e-23	Pyruvate kinase isozyme A, chloroplastic OS=Nicotiana tabacum PE=2 SV=1	K00873	1e-41	pyruvate kinase isozyme A, chloroplastic-like; K00873 pyruvate kinase [EC:2.7.1.40]
Unigene15251_Prunus_armeniaca	2347	24.65	53.8267	46.7667	gi|462419228|gb|EMJ23491.1|	0	hypothetical protein PRUPE_ppa003316mg [Prunus persica]	sp|Q43117|KPYA_RICCO	0	Pyruvate kinase isozyme A, chloroplastic OS=Ricinus communis PE=1 SV=1	K00873	0	pyruvate kinase (EC:2.7.1.40); K00873 pyruvate kinase [EC:2.7.1.40]
Unigene17190_Prunus_armeniaca	1733	5.22667	18.1567	13.5767	gi|462396578|gb|EMJ02377.1|	0	hypothetical protein PRUPE_ppa003382mg [Prunus persica]	sp|Q43117|KPYA_RICCO	4e-150	Pyruvate kinase isozyme A, chloroplastic OS=Ricinus communis PE=1 SV=1	K00873	0	pyruvate kinase isozyme A, chloroplastic-like; K00873 pyruvate kinase [EC:2.7.1.40]
CL2072.Contig3_Prunus_armeniaca	2263	52.42	432.693	546.877	gi|462399633|gb|EMJ05301.1|	0	hypothetical protein PRUPE_ppa004145mg [Prunus persica]	sp|Q42806|KPYC_SOYBN	1e-104	Pyruvate kinase, cytosolic isozyme OS=Glycine max PE=2 SV=1	K00873	0	pyruvate kinase (EC:2.7.1.40); K00873 pyruvate kinase [EC:2.7.1.40]
Unigene22123_Prunus_armeniaca	2219	84.1333	619.303	1137.89	gi|462403059|gb|EMJ08616.1|	0	hypothetical protein PRUPE_ppa004703mg [Prunus persica]	sp|Q42954|KPYC_TOBAC	0	Pyruvate kinase, cytosolic isozyme OS=Nicotiana tabacum PE=2 SV=1	K00873	0	pyruvate kinase, cytosolic isozyme-like; K00873 pyruvate kinase [EC:2.7.1.40]
Unigene17829_Prunus_armeniaca	1803	71.12	751.09	1106.8	gi|462409803|gb|EMJ15137.1|	0	hypothetical protein PRUPE_ppa003458mg [Prunus persica]	sp|P51850|PDC1_PEA	0	Pyruvate decarboxylase isozyme 1 OS=Pisum sativum GN=PDC1 PE=2 SV=1	K01568	0	pyruvate decarboxylase (EC:4.1.1.1); K01568 pyruvate decarboxylase [EC:4.1.1.1]
Unigene17828_Prunus_armeniaca	306	38.3033	570.76	331.793	gi|462409803|gb|EMJ15137.1|	4e-29	hypothetical protein PRUPE_ppa003458mg [Prunus persica]	sp|P51850|PDC1_PEA	8e-24	Pyruvate decarboxylase isozyme 1 OS=Pisum sativum GN=PDC1 PE=2 SV=1	K01568	4e-22	Pyruvate decarboxylase; K01568 pyruvate decarboxylase [EC:4.1.1.1]
Unigene23656_Prunus_armeniaca	335	0	19.15	6.29333	gi|449517625|ref|XP_004165846.1|	9e-17	PREDICTED: LOW QUALITY PROTEIN: pyruvate decarboxylase isozyme 2-like [Cucumis sativus]	sp|Q0DHF6|PDC1_ORYSJ	3e-15	Pyruvate decarboxylase isozyme 1 OS=Oryza sativa subsp. japonica GN=PDC1 PE=2 SV=1	K01568	1e-17	PDC1; pyruvate decarboxylase 1; K01568 pyruvate decarboxylase [EC:4.1.1.1]
CL1004.Contig1_Prunus_armeniaca	2619	46.9033	1477.86	1172.3	gi|167374781|gb|ABZ79223.1|	0	pyruvate decarboxylase [Prunus armeniaca]	sp|A2XFI3|PDC2_ORYSI	0	Pyruvate decarboxylase isozyme 2 OS=Oryza sativa subsp. indica GN=PDC2 PE=2 SV=2	K01568	0	pyruvate decarboxylase isozyme 2-like; K01568 pyruvate decarboxylase [EC:4.1.1.1]
Unigene16970_Prunus_armeniaca	655	74.5133	5.80667	1.63333	gi|462418736|gb|EMJ22999.1|	9e-56	hypothetical protein PRUPE_ppa004036mg [Prunus persica]	sp|Q9SU63|AL2B4_ARATH	2e-34	Aldehyde dehydrogenase family 2 member B4, mitochondrial OS=Arabidopsis thaliana GN=ALDH2B4 PE=1 SV=1	K00128	2e-39	aldehyde dehydrogenase family 2 member B4, mitochondrial-like; K00128 aldehyde dehydrogenase (NAD+) [EC:1.2.1.3]
Unigene16969_Prunus_armeniaca	398	7.82667	0.553333	0.156667	gi|462418736|gb|EMJ22999.1|	1e-18	hypothetical protein PRUPE_ppa004036mg [Prunus persica]	sp|Q8S528|AL2B7_ARATH	5e-16	Aldehyde dehydrogenase family 2 member B7, mitochondrial OS=Arabidopsis thaliana GN=ALDH2B7 PE=2 SV=2	K00128	1e-18	aldehyde dehydrogenase family 2 member B4, mitochondrial-like; K00128 aldehyde dehydrogenase (NAD+) [EC:1.2.1.3]
Unigene16971_Prunus_armeniaca	448	108.49	7.69333	2.89667	gi|462418736|gb|EMJ22999.1|	2e-80	hypothetical protein PRUPE_ppa004036mg [Prunus persica]	sp|Q8S528|AL2B7_ARATH	6e-64	Aldehyde dehydrogenase family 2 member B7, mitochondrial OS=Arabidopsis thaliana GN=ALDH2B7 PE=2 SV=2	K00128	2e-68	aldehyde dehydrogenase family 2 member B4, mitochondrial-like; K00128 aldehyde dehydrogenase (NAD+) [EC:1.2.1.3]
CL421.Contig1_Prunus_armeniaca	752	33.7767	1.94333	0.53	gi|462418736|gb|EMJ22999.1|	5e-144	hypothetical protein PRUPE_ppa004036mg [Prunus persica]	sp|Q8S528|AL2B7_ARATH	1e-125	Aldehyde dehydrogenase family 2 member B7, mitochondrial OS=Arabidopsis thaliana GN=ALDH2B7 PE=2 SV=2	K00128	5e-128	aldehyde dehydrogenase family 2 member B4, mitochondrial-like; K00128 aldehyde dehydrogenase (NAD+) [EC:1.2.1.3]
Unigene3474_Prunus_armeniaca	2166	8.55333	4.79	1.52333	gi|462418762|gb|EMJ23025.1|	0	hypothetical protein PRUPE_ppa003170mg [Prunus persica]	sp|Q0WSF1|AL221_ARATH	0	Aldehyde dehydrogenase 22A1 OS=Arabidopsis thaliana GN=ALDH22A1 PE=2 SV=2	K00130	5e-59	Os08g0424500; K00130 betaine-aldehyde dehydrogenase [EC:1.2.1.8]
CL1699.Contig1_Prunus_armeniaca	2008	1.66333	2.01	0.423333	gi|470104167|ref|XP_004288486.1|	0	PREDICTED: aldehyde dehydrogenase family 3 member I1, chloroplastic-like [Fragaria vesca subsp. vesca]	sp|Q8W033|AL3I1_ARATH	0	Aldehyde dehydrogenase family 3 member I1, chloroplastic OS=Arabidopsis thaliana GN=ALDH3I1 PE=2 SV=2	K00128	0	aldehyde dehydrogenase family 3 member I1, chloroplastic-like; K00128 aldehyde dehydrogenase (NAD+) [EC:1.2.1.3]
Unigene12457_Prunus_armeniaca	1784	268.153	340.18	585.89	gi|462422678|gb|EMJ26941.1|	0	hypothetical protein PRUPE_ppa005421mg [Prunus persica]	sp|Q56WD9|THIK2_ARATH	0	3-ketoacyl-CoA thiolase 2, peroxisomal OS=Arabidopsis thaliana GN=PED1 PE=1 SV=2	K07513	0	PKT3; 3-ketoacyl-CoA thiolase 2; K07513 acetyl-CoA acyltransferase 1 [EC:2.3.1.16]
Unigene10961_Prunus_armeniaca	663	46.1733	8.91667	4.73667	gi|462396404|gb|EMJ02203.1|	5e-80	hypothetical protein PRUPE_ppa005303mg [Prunus persica]	sp|Q56WD9|THIK2_ARATH	4e-60	3-ketoacyl-CoA thiolase 2, peroxisomal OS=Arabidopsis thaliana GN=PED1 PE=1 SV=2	K07513	3e-63	3-ketoacyl-CoA thiolase 2, peroxisomal-like; K07513 acetyl-CoA acyltransferase 1 [EC:2.3.1.16]
Unigene12390_Prunus_armeniaca	1772	198.26	5434.26	6524.18	gi|462399927|gb|EMJ05595.1|	0	hypothetical protein PRUPE_ppa007098mg [Prunus persica]	sp|P48631|FD6E2_SOYBN	0	Omega-6 fatty acid desaturase, endoplasmic reticulum isozyme 2 OS=Glycine max GN=FAD2-2 PE=2 SV=1	K10256	0	Omega-6 fatty acid desaturase, endoplasmic reticulum; K10256 omega-6 fatty acid desaturase (delta-12 desaturase) [EC:1.14.19.-]
Unigene17310_Prunus_armeniaca	1287	38.3267	194.797	161.123	gi|462400696|gb|EMJ06253.1|	2e-172	hypothetical protein PRUPE_ppa004320mg [Prunus persica]	sp|P52409|E13B_WHEAT	5e-91	Glucan endo-1,3-beta-glucosidase OS=Triticum aestivum GN=GLC1 PE=2 SV=1	K12418	5e-07	fatty acid desaturase; K12418 fatty acid desaturase (delta-4 desaturase) [EC:1.14.19.-]
Unigene12279_Prunus_armeniaca	1095	253.7	241.537	591.403	gi|462398124|gb|EMJ03792.1|	5e-108	hypothetical protein PRUPE_ppa011611mg [Prunus persica]	sp|Q9FFW5|PERK8_ARATH	3e-11	Proline-rich receptor-like protein kinase PERK8 OS=Arabidopsis thaliana GN=PERK8 PE=1 SV=1	K12418	1e-08	fatty acid desaturase; K12418 fatty acid desaturase (delta-4 desaturase) [EC:1.14.19.-]
Unigene16879_Prunus_armeniaca	590	96.92	17.1033	36.0467	gi|462414457|gb|EMJ19194.1|	1e-70	hypothetical protein PRUPE_ppa005645mg [Prunus persica]	sp|P48619|FAD3C_RICCO	1e-64	Omega-3 fatty acid desaturase, chloroplastic OS=Ricinus communis GN=FAD7A-1 PE=2 SV=1	K10257	7e-65	omega-3 fatty acid desaturase, chloroplastic-like; K10257 omega-3 fatty acid desaturase (delta-15 desaturase) [EC:1.14.19.-]
CL3007.Contig1_Prunus_armeniaca	960	20.29	37.4767	75.2567	gi|462414817|gb|EMJ19554.1|	6e-123	hypothetical protein PRUPE_ppa011081mg [Prunus persica]	sp|P40934|CYB5_BRAOB	8e-11	Cytochrome b5 OS=Brassica oleracea var. botrytis GN=CYB5 PE=1 SV=1	K13076	2e-09	fatty acid desaturase 3-like; K13076 delta8-fatty-acid desaturase [EC:1.14.19.4]
CL800.Contig1_Prunus_armeniaca	2172	65.21	74.64	184.65	gi|462400817|gb|EMJ06374.1|	0	hypothetical protein PRUPE_ppa005574mg [Prunus persica]	sp|P48620|FAD3C_SESIN	0	Omega-3 fatty acid desaturase, chloroplastic OS=Sesamum indicum GN=FAD7 PE=2 SV=1	K10257	0	omega-3 fatty acid desaturase; K10257 omega-3 fatty acid desaturase (delta-15 desaturase) [EC:1.14.19.-]
Unigene4120_Prunus_armeniaca	917	79.79	161.523	321.5	gi|462424382|gb|EMJ28645.1|	1e-133	hypothetical protein PRUPE_ppa002142mg [Prunus persica]	sp|Q9SUM3|NCPR2_ARATH	3e-99	NADPH--cytochrome P450 reductase 2 OS=Arabidopsis thaliana GN=ATR2 PE=1 SV=1	K00327	3e-104	ATR2; nadph-cytochrome P450 oxydoreductase; K00327 NADPH-ferrihemoprotein reductase [EC:1.6.2.4]
Unigene4121_Prunus_armeniaca	1832	104.457	194.71	315.61	gi|462424382|gb|EMJ28645.1|	0	hypothetical protein PRUPE_ppa002142mg [Prunus persica]	sp|Q05001|NCPR_CATRO	0	NADPH--cytochrome P450 reductase OS=Catharanthus roseus GN=CPR PE=2 SV=1	K00327	0	NADPH--cytochrome P450 reductase-like; K00327 NADPH-ferrihemoprotein reductase [EC:1.6.2.4]
Unigene20470_Prunus_armeniaca	2771	129.49	224.1	380.385	gi|462423915|gb|EMJ28178.1|	0	hypothetical protein PRUPE_ppa002280mg [Prunus persica]	sp|P37116|NCPR_VIGRR	0	NADPH--cytochrome P450 reductase OS=Vigna radiata var. radiata PE=1 SV=1	K00327	0	NADPH--cytochrome P450 reductase-like; K00327 NADPH-ferrihemoprotein reductase [EC:1.6.2.4]
Unigene21986_Prunus_armeniaca	568	448.707	157.483	617.57	gi|462409828|gb|EMJ15162.1|	1e-109	hypothetical protein PRUPE_ppa004999mg [Prunus persica]	sp|Q50EK1|C16B1_PICSI	4e-57	Cytochrome P450 716B1 OS=Picea sitchensis GN=CYP716B1 PE=2 SV=1	K09588	6e-34	CYP90A15; cytochrome P450 90A1-like; K09588 cytochrome P450, family 90, subfamily A, polypeptide 1 [EC:1.14.-.-]
Unigene3703_Prunus_armeniaca	2053	82.7433	44.1567	14.7533	gi|462400688|gb|EMJ06245.1|	0	hypothetical protein PRUPE_ppa004592mg [Prunus persica]	sp|O81117|C94A1_VICSA	1e-102	Cytochrome P450 94A1 OS=Vicia sativa GN=CYP94A1 PE=2 SV=2	K13407	7e-111	cytochrome P450 94A1-like; K13407 cytochrome P450, family 94, subfamily A, polypeptide 1 (fatty acid omega-hydroxylase) [EC:1.14.-.-]
Unigene21967_Prunus_armeniaca	1847	27.85	6.48667	8.46667	gi|462396370|gb|EMJ02169.1|	0	hypothetical protein PRUPE_ppa004449mg [Prunus persica]	sp|O81117|C94A1_VICSA	0	Cytochrome P450 94A1 OS=Vicia sativa GN=CYP94A1 PE=2 SV=2	K13407	0	cytochrome P450 94A1-like; K13407 cytochrome P450, family 94, subfamily A, polypeptide 1 (fatty acid omega-hydroxylase) [EC:1.14.-.-]
Unigene21482_Prunus_armeniaca	1773	54.5733	12.89	3.82667	gi|462415489|gb|EMJ20226.1|	0	hypothetical protein PRUPE_ppa004476mg [Prunus persica]	sp|Q50EK3|C04C1_PINTA	1e-134	Cytochrome P450 704C1 OS=Pinus taeda GN=CYP704C1 PE=2 SV=1	K15402	7e-94	Cytochrome P450; K15402 cytochrome P450, family 86, subfamily B, polypeptide 1 (fatty acid omega-hydroxylase) [EC:1.14.-.-]
Unigene17841_Prunus_armeniaca	1534	131.913	58.68	214.277	gi|462413210|gb|EMJ18259.1|	0	hypothetical protein PRUPE_ppa001085mg [Prunus persica]	sp|O24371|LOX31_SOLTU	0	Linoleate 13S-lipoxygenase 3-1, chloroplastic OS=Solanum tuberosum GN=LOX3.1 PE=1 SV=1	K00454	0	linoleate 13S-lipoxygenase 3-1, chloroplastic-like; K00454 lipoxygenase [EC:1.13.11.12]
Unigene23985_Prunus_armeniaca	839	10.35	0.216667	0.0733333	gi|462409533|gb|EMJ14867.1|	3e-109	hypothetical protein PRUPE_ppa001082mg [Prunus persica]	sp|O24371|LOX31_SOLTU	3e-25	Linoleate 13S-lipoxygenase 3-1, chloroplastic OS=Solanum tuberosum GN=LOX3.1 PE=1 SV=1	K00454	3e-30	lipoxygenase 3, chloroplastic-like; K00454 lipoxygenase [EC:1.13.11.12]
Unigene20571_Prunus_armeniaca	2647	27.2133	7.43667	0.453333	gi|462422271|gb|EMJ26534.1|	0	hypothetical protein PRUPE_ppa001064mg [Prunus persica]	sp|Q9CAG3|LOX6_ARATH	0	Lipoxygenase 6, choloroplastic OS=Arabidopsis thaliana GN=LOX6 PE=1 SV=1	K00454	0	lipoxygenase 6, choloroplastic-like; K00454 lipoxygenase [EC:1.13.11.12]
CL3310.Contig1_Prunus_armeniaca	3243	174.603	5.64	1.56333	gi|462416715|gb|EMJ21452.1|	0	hypothetical protein PRUPE_ppa001634mg [Prunus persica]	sp|O24370|LOX21_SOLTU	0	Linoleate 13S-lipoxygenase 2-1, chloroplastic OS=Solanum tuberosum GN=LOX2.1 PE=1 SV=1	K00454	0	linoleate 13S-lipoxygenase 2-1, chloroplastic-like; K00454 lipoxygenase [EC:1.13.11.12]
Unigene20572_Prunus_armeniaca	635	20.73	6.32667	0.143333	gi|462422271|gb|EMJ26534.1|	9e-66	hypothetical protein PRUPE_ppa001064mg [Prunus persica]	sp|Q9CAG3|LOX6_ARATH	7e-13	Lipoxygenase 6, choloroplastic OS=Arabidopsis thaliana GN=LOX6 PE=1 SV=1	K00454	4e-26	lipoxygenase 6, choloroplastic-like; K00454 lipoxygenase [EC:1.13.11.12]
Unigene16930_Prunus_armeniaca	2085	40.14	41.7267	5.4	gi|462411428|gb|EMJ16477.1|	0	hypothetical protein PRUPE_ppa004799mg [Prunus persica]	sp|P48417|CP74_LINUS	1e-110	Allene oxide synthase, chloroplastic OS=Linum usitatissimum GN=CYP74A PE=1 SV=1	K10528	0	CYP74B7; cytochrome P450 fatty acid hydroperoxide lyase; K10528 hydroperoxide lyase [EC:4.1.2.-]
CL458.Contig2_Prunus_armeniaca	1918	332.66	3474.78	5085.19	gi|462396453|gb|EMJ02252.1|	0	hypothetical protein PRUPE_ppa007186mg [Prunus persica]	sp|P25141|ADH1_PETHY	0	Alcohol dehydrogenase 1 OS=Petunia hybrida GN=ADH1 PE=3 SV=1	K00001	0	alcohol dehydrogenase 1-like; K00001 alcohol dehydrogenase [EC:1.1.1.1]
CL458.Contig1_Prunus_armeniaca	1008	9.48667	4.96667	2.01333	gi|462395338|gb|EMJ01137.1|	0	hypothetical protein PRUPE_ppa007099mg [Prunus persica]	sp|P48977|ADH_MALDO	0	Alcohol dehydrogenase OS=Malus domestica GN=ADH PE=2 SV=1	K00001	4e-174	ADH1, GV-ADH1; alcohol dehydrogenase 1; K00001 alcohol dehydrogenase [EC:1.1.1.1]
CL3497.Contig2_Prunus_armeniaca	1406	12.1767	23.5	2.4	gi|462404991|gb|EMJ10455.1|	0	hypothetical protein PRUPE_ppa007260mg [Prunus persica]	sp|A1L4Y2|ADHL3_ARATH	8e-167	Alcohol dehydrogenase-like 3 OS=Arabidopsis thaliana GN=At1g32780 PE=2 SV=1	K00001	0	alcohol dehydrogenase-like 3; K00001 alcohol dehydrogenase [EC:1.1.1.1]
CL3497.Contig1_Prunus_armeniaca	1424	3.00667	1.98	0	gi|462404991|gb|EMJ10455.1|	0	hypothetical protein PRUPE_ppa007260mg [Prunus persica]	sp|A1L4Y2|ADHL3_ARATH	8e-165	Alcohol dehydrogenase-like 3 OS=Arabidopsis thaliana GN=At1g32780 PE=2 SV=1	K00001	9e-179	alcohol dehydrogenase-like 3; K00001 alcohol dehydrogenase [EC:1.1.1.1]
CL1008.Contig1_Prunus_armeniaca	1325	86.8467	50.76	42.2533	gi|462401283|gb|EMJ06840.1|	4e-170	hypothetical protein PRUPE_ppa009267mg [Prunus persica]	sp|Q39472|IDI1_CLABR	8e-126	Isopentenyl-diphosphate Delta-isomerase I OS=Clarkia breweri GN=IPI1 PE=2 SV=2	K01823	2e-128	isopentenyl-diphosphate Delta-isomerase I-like; K01823 isopentenyl-diphosphate delta-isomerase [EC:5.3.3.2]
Unigene22728_Prunus_armeniaca	751	34.5767	14.98	37.7967	gi|462401130|gb|EMJ06687.1|	4e-129	hypothetical protein PRUPE_ppa008174mg [Prunus persica]	sp|P49351|FPPS1_LUPAL	2e-119	Farnesyl pyrophosphate synthase 1 OS=Lupinus albus GN=FPS1 PE=2 SV=1	K00787	4e-121	farnesyl pyrophosphate synthase 1-like; K00787 farnesyl diphosphate synthase [EC:2.5.1.1 2.5.1.10]
Unigene8674_Prunus_armeniaca	1219	3.2	2.34667	8.39667	gi|462419369|gb|EMJ23632.1|	0	hypothetical protein PRUPE_ppa006109mg [Prunus persica]	sp|O49675|CCD4_ARATH	1e-171	Probable carotenoid cleavage dioxygenase 4, chloroplastic OS=Arabidopsis thaliana GN=CCD4 PE=1 SV=1	K09840	0	probable carotenoid cleavage dioxygenase 4, chloroplastic-like; K09840 9-cis-epoxycarotenoid dioxygenase [EC:1.13.11.51]
Unigene18844_Prunus_armeniaca	2104	21.4833	62.7833	30.75	gi|462417121|gb|EMJ21858.1|	0	hypothetical protein PRUPE_ppa003814mg [Prunus persica]	sp|Q8LP17|CCD1_PEA	0	Carotenoid 9,10(9',10')-cleavage dioxygenase 1 OS=Pisum sativum GN=CCD1 PE=2 SV=1	K11159	0	CCD1; 9,10[9',10']carotenoid cleavage dioxygenase; K11159 carotenoid cleavage dioxygenase
Unigene5178_Prunus_armeniaca	1133	2.26667	112.32	115.665	gi|462409737|gb|EMJ15071.1|	0	hypothetical protein PRUPE_ppa003380mg [Prunus persica]	sp|P0CV94|NES1_FRAAN	4e-169	(3S,6E)-nerolidol synthase 1 OS=Fragaria ananassa PE=1 SV=1	K15086	2e-112	TPS14; terpene synthase 14; K15086 (3S)-linalool synthase [EC:4.2.3.25]
Unigene5179_Prunus_armeniaca	811	3.04667	107.02	83.535	gi|462409737|gb|EMJ15071.1|	1e-123	hypothetical protein PRUPE_ppa003380mg [Prunus persica]	sp|P0CV95|NES2_FRAAN	4e-65	(3S,6E)-nerolidol synthase 2, chloroplastic/mitochondrial OS=Fragaria ananassa PE=1 SV=1	K15086	2e-31	TPS14; terpene synthase 14; K15086 (3S)-linalool synthase [EC:4.2.3.25]
Unigene8047_Prunus_armeniaca	1683	11.2733	0.07	0.08	gi|462407243|gb|EMJ12577.1|	0	hypothetical protein PRUPE_ppa002670mg [Prunus persica]	sp|P0CV94|NES1_FRAAN	4e-167	(3S,6E)-nerolidol synthase 1 OS=Fragaria ananassa PE=1 SV=1	K15086	7e-128	TPS14; terpene synthase 14; K15086 (3S)-linalool synthase [EC:4.2.3.25]
